# Supplementary material for: Healthcare Provider’s Perceived Self-Efficacy in HPV Vaccination Hesitancy Counseling and HPV Vaccination Acceptance
Source: Vaccines (Basel). 2023 Jan 30;11(2):300. doi: 10.3390/vaccines11020300 (PMC9965421; doi:10.3390/vaccines11020300)
Supplement: Supplementary file 1 [file vaccines-11-00300-s001.zip]

Archive with 1 entries (1 files):
- vaccines-2133129-supplementary.pdf
